# Supplementary material for: The Application of Cinnamon Twig Extract as an Inhibitor of Listeriolysin O against Listeria monocytogenes Infection
Source: Molecules. 2023 Feb 8;28(4):1625. doi: 10.3390/molecules28041625 (PMC9962927; doi:10.3390/molecules28041625)
Supplement: Supplementary file 1 [file molecules-28-01625-s001.zip]

Archive with 1 entries (1 files):
- Supplemental File.docx
